# Supplementary material for: Extracellular Vesicles in Luminal Fluid of the Ovine Uterus
Source: PLoS One. 2014 Mar 10;9(3):e90913. doi: 10.1371/journal.pone.0090913 (PMC3948691; doi:10.1371/journal.pone.0090913)
Supplement: Table S1 — Result tables from Nano LC-MS/MS proteomic analysis of cyclic and pregnant ULF extracellular vesicles. (XLSX) [file pone.0090913.s001.xlsx]

## Sheet: Cyclic
Supplemental Table S1
Day 14 Cyclic Exosomes
Rank	Match Quality	Top Ranked Protein Name	Accession No.	Protein Mw	Protein PI	Peptide Count	Total Ion Score	Total Ion C. I. %
1		Serum albumin OS=Ovis aries GN=ALB PE=2 SV=1	ALBU_SHEEP	69143.3	5.8	18	785.984	100
2		Hemoglobin subunit beta OS=Ovis aries GN=HBB PE=1 SV=2	HBB_SHEEP	16063.3	6.75	11	700.84	100
3		Hemoglobin subunit beta OS=Ovis orientalis musimon GN=HBB PE=1 SV=1	HBB_OVIMU	16109	8.74	9	534.352	100
4		Hemoglobin subunit alpha-1/2 OS=Ovis aries PE=1 SV=2	HBA_SHEEP	15154.9	8.72	6	520.117	100
5		Actin, cytoplasmic 1 OS=Ovis aries GN=ACTB PE=2 SV=1	ACTB_SHEEP	41709.7	5.29	6	315.89	100
6		Cathepsin L1 OS=Ovis aries GN=CTSL PE=1 SV=1	CATL1_SHEEP	23593.2	5.95	4	313.96	100
7		Hepatocyte growth factor receptor OS=Ovis aries GN=MET PE=3 SV=1	MET_SHEEP	154865	6.62	13	276.79	100
8		Glyceraldehyde-3-phosphate dehydrogenase (Fragment) OS=Ovis aries GN=GAPDH PE=2 SV=4	G3P_SHEEP	34709.7	7.83	5	271.3	100
9		Hemoglobin fetal subunit beta OS=Ovis aries PE=1 SV=1	HBBF_SHEEP	15921.4	6.59	4	147.73	100
10		Uterine milk protein OS=Ovis aries PE=1 SV=2	UTMP_SHEEP	49191.5	9.49	4	140.94	100
11		Ceruloplasmin OS=Ovis aries GN=CP PE=2 SV=1	CERU_SHEEP	119050	5.5	4	137.68	100
12		Abnormal spindle-like microcephaly-associated protein homolog (Fragment) OS=Ovis aries GN=ASPM PE=2 SV=1	ASPM_SHEEP	395452	11.06	30	130.631	100
13		Polyubiquitin-B OS=Ovis aries GN=UBB PE=2 SV=1	UBB_SHEEP	34305.4	6.94	3	72.5082	100
14		Testis- and ovary-specific PAZ domain-containing protein 1 (Fragment) OS=Ovis aries GN=TOPAZ1 PE=1 SV=1	TOPZ1_SHEEP	179978	8.15	11	62.32	100
15		Cystic fibrosis transmembrane conductance regulator OS=Ovis aries GN=CFTR PE=1 SV=2	CFTR_SHEEP	167820	9.11	10	52.88	99.9997
16		Protein-arginine deiminase type-3 OS=Ovis aries GN=PADI3 PE=1 SV=1	PADI3_SHEEP	74699.1	5.55	5	51.8371	99.9996
17		Trichohyalin OS=Ovis aries GN=TCHH PE=2 SV=2	TRHY_SHEEP	201055	5.71	9	48.8882	99.9991
18		Keratin, type I cytoskeletal 25 OS=Ovis aries GN=KRT25 PE=2 SV=1	K1C25_SHEEP	49282.5	5.04	3	48.03	99.999
19		Keratin, type I cuticular Ha5 OS=Ovis aries GN=KRT35 PE=2 SV=1	KRT35_SHEEP	50423.6	4.98	6	47.64	99.9989
20		Calpastatin OS=Ovis aries GN=CAST PE=2 SV=1	ICAL_SHEEP	78951.2	6.08	7	41.64	99.9955
21		Apolipoprotein E OS=Ovis aries GN=APOE PE=2 SV=1	APOE_SHEEP	36192.7	5.55	4	40.78	99.9945
22		Sulfate transporter OS=Ovis aries GN=SLC26A2 PE=3 SV=1	S26A2_SHEEP	81387.6	8.78	5	38.1	99.9898
23		Myeloid differentiation primary response protein MyD88 OS=Ovis aries GN=MYD88 PE=2 SV=2	MYD88_SHEEP	33758.2	5.89	6	34.42	99.9762
24		Myosin light chain kinase, smooth muscle (Fragment) OS=Ovis aries GN=MYLK PE=2 SV=1	MYLK_SHEEP	49474.3	4.94	3	34.35	99.9758
25		Cortactin-binding protein 2 OS=Ovis aries GN=CTTNBP2 PE=3 SV=1	CTTB2_SHEEP	178108	7.77	9	33.66	99.9716
26		Interleukin-1 alpha OS=Ovis aries GN=IL1A PE=2 SV=1	IL1A_SHEEP	30905.3	5.04	5	33.65	99.9716
27		Copper-transporting ATPase 2 OS=Ovis aries GN=ATP7B PE=2 SV=1	ATP7B_SHEEP	160916	6.14	8	33.56	99.971
28		Sodium/potassium-transporting ATPase subunit alpha-1 OS=Ovis aries GN=ATP1A1 PE=1 SV=1	AT1A1_SHEEP	112586	5.36	7	32.68	99.9644
29		Sialin OS=Ovis aries GN=SLC17A5 PE=2 SV=1	S17A5_SHEEP	54500.9	7.54	2	31.7	99.9554
30		Keratin, type I cytoskeletal 15 OS=Ovis aries GN=KRT15 PE=2 SV=1	K1C15_SHEEP	48740.1	4.73	4	31.59	99.9543
31		Oviduct-specific glycoprotein OS=Ovis aries GN=OVGP1 PE=1 SV=1	OVGP1_SHEEP	59497.9	9.62	5	31.56	99.954
32		Integrin beta-2 OS=Ovis aries GN=ITGB2 PE=2 SV=1	ITB2_SHEEP	84310.8	6.14	6	31.3	99.9511
33		Interferon alpha/beta receptor 1 OS=Ovis aries GN=IFNAR1 PE=2 SV=1	INAR1_SHEEP	63877.9	5.12	5	30.13	99.936
34		Toll-like receptor 9 OS=Ovis aries GN=TLR9 PE=2 SV=1	TLR9_SHEEP	115564	9.38	5	29.6	99.9277
35		Glycogen phosphorylase, brain form OS=Ovis aries GN=PYGB PE=2 SV=3	PYGB_SHEEP	96253.4	6.57	9	28.6541	99.9101
36		Isocitrate dehydrogenase [NADP] cytoplasmic OS=Ovis aries GN=IDH1 PE=2 SV=1	IDHC_SHEEP	46753.4	6.34	5	28.49	99.9067
37		Ankyrin repeat, SAM and basic leucine zipper domain-containing protein 1 OS=Ovis aries GN=ASZ1 PE=3 SV=1	ASZ1_SHEEP	53086.7	5.76	5	28.0371	99.8964
38		Follicle-stimulating hormone receptor OS=Ovis aries GN=FSHR PE=1 SV=1	FSHR_SHEEP	78187	6.34	5	26.91	99.8657
39		Integrin beta-1 OS=Ovis aries GN=ITGB1 PE=2 SV=1	ITB1_SHEEP	88051.9	5.29	8	26.81	99.8626
40		Steroid 17-alpha-hydroxylase/17,20 lyase OS=Ovis aries GN=CYP17A1 PE=2 SV=2	CP17A_SHEEP	57271.4	8.6	3	26.38	99.8483
41		Prolactin OS=Ovis aries GN=PRL PE=1 SV=2	PRL_SHEEP	25761	6.24	2	26.25	99.8437
42		Interleukin-1 beta OS=Ovis aries GN=IL1B PE=2 SV=2	IL1B_SHEEP	30697.4	5.01	4	26.16	99.8404
43		Macrophage migration inhibitory factor OS=Ovis aries GN=MIF PE=3 SV=1	MIF_SHEEP	12335.2	7.68	3	26.06	99.8367
44		Interleukin-10 OS=Ovis aries GN=IL10 PE=2 SV=1	IL10_SHEEP	20175.1	8.52	3	25.95	99.8325
45		Lysophosphatidic acid receptor 1 OS=Ovis aries GN=LPAR1 PE=2 SV=1	LPAR1_SHEEP	44403.5	9.13	2	25.93	99.8317
46		Signal transducer and activator of transcription 5A OS=Ovis aries GN=STAT5A PE=1 SV=2	STA5A_SHEEP	90860.5	6.37	6	25.71	99.823
47		Acetyl-CoA carboxylase 1 OS=Ovis aries GN=ACACA PE=2 SV=1	ACACA_SHEEP	265083	5.94	9	25.35	99.8077
48		14-3-3 protein zeta/delta OS=Ovis aries GN=YWHAZ PE=1 SV=1	1433Z_SHEEP	27838.8	4.77	3	25.29	99.805
49		Alpha-S1-casein OS=Ovis aries GN=CSN1S1 PE=1 SV=3	CASA1_SHEEP	24290.3	5.32	3	25.21	99.8014
50		Cathepsin D (Fragment) OS=Ovis aries GN=CTSD PE=1 SV=1	CATD_SHEEP	39788.9	6.54	3	24.8	99.7817
51		Rhodopsin OS=Ovis aries GN=RHO PE=1 SV=2	OPSD_SHEEP	38865.6	6.92	3	23.8	99.7252
52		Pregnancy-associated glycoprotein 57 (Fragment) OS=Ovis aries PE=1 SV=1	PAG57_SHEEP	2306.19	9.63	2	23.49	99.7049
53		Corticotropin-releasing factor receptor 1 OS=Ovis aries GN=CRHR1 PE=2 SV=1	CRFR1_SHEEP	47527.7	9.63	4	23.17	99.6823
54		Protein Wnt-2 OS=Ovis aries GN=WNT2 PE=3 SV=1	WNT2_SHEEP	40615.6	9.21	4	22.68	99.6444
55		Suppressor of tumorigenicity 7 protein OS=Ovis aries GN=ST7 PE=3 SV=1	ST7_SHEEP	67076.1	6.54	7	22.4771	99.6273
56		Estrogen receptor beta OS=Ovis aries GN=ESR2 PE=2 SV=1	ESR2_SHEEP	59081.6	8.83	4	21.21	99.5011
57		ATP-citrate synthase OS=Ovis aries GN=ACLY PE=2 SV=1	ACLY_SHEEP	120857	6.83	7	20.49	99.4111
58		Follistatin (Fragment) OS=Ovis aries GN=FST PE=2 SV=1	FST_SHEEP	37057.1	5.33	4	20.14	99.3617
59		Interferon tau-6 OS=Ovis aries GN=IFNT6 PE=2 SV=1	IFNT6_SHEEP	22088	5.81	2	19.79	99.3081
60		40S ribosomal protein SA OS=Ovis aries GN=RPSA PE=2 SV=1	RSSA_SHEEP	32864.5	4.86	2	19.72	99.2969
61		Metallothionein-2 OS=Ovis aries GN=MT2 PE=3 SV=1	MT2_SHEEP	6023.18	8.23	4	19.2	99.2075
62		Pregnancy-associated glycoprotein 1 OS=Ovis aries PE=2 SV=1	PAG1_SHEEP	42952.1	9.25	3	18.88	99.1469
63		Perilipin-5 OS=Ovis aries GN=Plin5 PE=2 SV=1	PLIN5_SHEEP	50197.7	5.44	2	18.56	99.0816
64		Testin OS=Ovis aries GN=TES PE=3 SV=1	TES_SHEEP	47959.9	8.19	4	18.27	99.0182
65		Sodium/potassium-transporting ATPase subunit beta-1 OS=Ovis aries GN=ATP1B1 PE=2 SV=1	AT1B1_SHEEP	35048.8	8.72	2	18.18	98.9976
66		Somatotropin OS=Ovis aries GN=GH1 PE=1 SV=1	SOMA_SHEEP	24614.7	8.26	4	17.99	98.9528
67		Glycogen phosphorylase, liver form OS=Ovis aries GN=PYGL PE=2 SV=3	PYGL_SHEEP	97406.1	6.34	6	17.7341	98.8893
68		Syntaxin-1B OS=Ovis aries GN=STX1B PE=2 SV=1	STX1B_SHEEP	33253.8	5.25	4	17.5371	98.8377
69		Beta-2-microglobulin OS=Ovis aries GN=B2M PE=3 SV=1	B2MG_SHEEP	13455.9	6.04	1	17.17	98.7352
70		Natriuretic peptides B OS=Ovis aries GN=NPPB PE=3 SV=1	ANFB_SHEEP	14109.4	8.63	3	17.15	98.7294
71		Glycogen phosphorylase, muscle form OS=Ovis aries GN=PYGM PE=2 SV=3	PYGM_SHEEP	97245.8	6.65	6	17.0371	98.6959
72		Alpha-crystallin A chain OS=Ovis aries GN=CRYAA PE=2 SV=1	CRYAA_SHEEP	19763.8	5.78	2	17.02	98.6908
73		Calpain-3 OS=Ovis aries GN=CAPN3 PE=2 SV=1	CAN3_SHEEP	94534.8	5.76	4	16.44	98.5037
74		Cytochrome P450 11B1, mitochondrial OS=Ovis aries GN=CYP11B1 PE=2 SV=2	C11B1_SHEEP	57747.3	9.65	6	16.29	98.4511
75		Cytochrome P450 19A1 OS=Ovis aries GN=CYP19A1 PE=2 SV=1	CP19A_SHEEP	57931.9	7.16	4	16.1171	98.3882
76		Galectin-1 OS=Ovis aries GN=LGALS1 PE=1 SV=2	LEG1_SHEEP	14694.2	5.37	4	16.02	98.3518
77		Interleukin-12 subunit beta OS=Ovis aries GN=IL12B PE=1 SV=1	IL12B_SHEEP	36913.3	6.1	3	15.55	98.1634
78		P-selectin OS=Ovis aries GN=SELP PE=2 SV=1	LYAM3_SHEEP	84262	6.19	3	15.5071	98.1451
79		Keratin, type I microfibrillar, 47.6 kDa OS=Ovis aries PE=3 SV=2	K1M2_SHEEP	46033.6	4.89	3	15.48	98.1335
80		Class E basic helix-loop-helix protein 40 OS=Ovis aries GN=BHLHE40 PE=2 SV=1	BHE40_SHEEP	45557.4	8.07	1	15.27	98.0411
81		Interferon gamma OS=Ovis aries GN=IFNG PE=2 SV=1	IFNG_SHEEP	19357.2	9.65	1	15.12	97.9722
82		Carbonic anhydrase 2 OS=Ovis aries GN=CA2 PE=1 SV=2	CAH2_SHEEP	29192.8	6.41	2	14.84	97.8372
83		Corticoliberin OS=Ovis aries GN=CRH PE=1 SV=1	CRF_SHEEP	20659.2	10.99	2	14.39	97.601
84		Endothelin-1 OS=Ovis aries GN=EDN1 PE=2 SV=1	EDN1_SHEEP	23024.8	9.69	2	14.36	97.5844
85		Pregnancy-associated glycoprotein 55 (Fragment) OS=Ovis aries PE=1 SV=1	PAG55_SHEEP	2127.13	10.75	2	14.22	97.5053
86		Casein kinase I isoform alpha OS=Ovis aries GN=CSNK1A1 PE=3 SV=1	KC1A_SHEEP	37543.2	9.5	2	13.88	97.3021
87		Keratin, type II microfibrillar, component 5 OS=Ovis aries PE=1 SV=1	K2M3_SHEEP	55220.5	6.14	5	13.8	97.252
88		Beta-defensin 1 OS=Ovis aries GN=DEFB1 PE=3 SV=1	DEFB1_SHEEP	7238.83	11.49	1	13.63	97.1423
89		Branched-chain-amino-acid aminotransferase, cytosolic OS=Ovis aries GN=BCAT1 PE=2 SV=1	BCAT1_SHEEP	43045.6	5	2	13.58	97.1092
90		Plasminogen (Fragment) OS=Ovis aries GN=PLG PE=1 SV=1	PLMN_SHEEP	37637.6	7.54	1	13.26	96.8881
91		Myc proto-oncogene protein OS=Ovis aries GN=MYC PE=2 SV=1	MYC_SHEEP	48444.8	5.47	1	13.14	96.8009
92		Serine hydroxymethyltransferase, cytosolic OS=Ovis aries GN=SHMT1 PE=1 SV=3	GLYC_SHEEP	52991	7.97	3	13.02	96.7113
93		Lysozyme C-3 OS=Ovis aries PE=2 SV=1	LYSC3_SHEEP	16254	7.55	2	12.97	96.6732
94		Acrosin (Fragment) OS=Ovis aries GN=ACR PE=1 SV=1	ACRO_SHEEP	36096.2	9.4	1	12.85	96.58
95		Ferritin light chain (Fragment) OS=Ovis aries GN=FTL PE=1 SV=1	FRIL_SHEEP	4799.37	4.39	1	12.84	96.5722
96		Zinc finger CCCH-type with G patch domain-containing protein OS=Ovis aries GN=ZGPAT PE=2 SV=1	ZGPAT_SHEEP	55311	5.41	4	12.64	96.4106
97		Cytochrome c oxidase subunit 6A2, mitochondrial (Fragment) OS=Ovis aries GN=COX6A2 PE=1 SV=1	CX6A2_SHEEP	1823.9	8.8	2	12.6371	96.4082
98		Vimentin (Fragment) OS=Ovis aries GN=VIM PE=2 SV=3	VIME_SHEEP	17160.8	9.92	2	12.45	96.2501
99		Sodium/glucose cotransporter 1 OS=Ovis aries GN=SLC5A1 PE=2 SV=1	SC5A1_SHEEP	73130	7.41	2	12.41	96.2154
100		Sideroflexin-1 OS=Ovis aries GN=SFXN1 PE=2 SV=1	SFXN1_SHEEP	35558.4	9.6	2	12.37	96.1804
101		Superoxide dismutase [Cu-Zn] OS=Ovis aries GN=SOD1 PE=1 SV=2	SODC_SHEEP	15684.9	6.14	2	12.36	96.1716
102		Homeobox protein BarH-like 2 (Fragment) OS=Ovis aries GN=BARX2 PE=2 SV=1	BARX2_SHEEP	14969.8	6.7	1	12.22	96.0461
103		Interleukin-7 OS=Ovis aries GN=IL7 PE=2 SV=1	IL7_SHEEP	19970.3	9.01	2	12.22	96.0461
104		Transcription factor SOX-2 OS=Ovis aries GN=SOX2 PE=3 SV=1	SOX2_SHEEP	34458.5	9.74	2	11.96	95.8022
105		Spermatid nuclear transition protein 3 OS=Ovis aries PE=1 SV=3	STP3_SHEEP	13322.4	12.33	3	11.96	95.8022
106		Toll-like receptor 2 OS=Ovis aries GN=TLR2 PE=2 SV=1	TLR2_SHEEP	90081.6	6.87	4	11.9371	95.78
107		Thyroid hormone receptor alpha OS=Ovis aries GN=THRA PE=2 SV=1	THA_SHEEP	46771.4	7.78	3	11.76	95.6044
108		Progesterone receptor (Fragment) OS=Ovis aries GN=PGR PE=2 SV=2	PRGR_SHEEP	42876	9	4	11.53	95.3653
109		Vitamin K-dependent gamma-carboxylase OS=Ovis aries GN=GGCX PE=2 SV=1	VKGC_SHEEP	87524.8	8.31	1	11.42	95.2464
110		Nuclear receptor subfamily 1 group D member 1 OS=Ovis aries PE=2 SV=1	NR1D1_SHEEP	66825.8	8.75	2	11.31	95.1245
111		Promotilin OS=Ovis aries GN=MLN PE=3 SV=1	MOTI_SHEEP	12947.8	9.52	1	11.3	95.1132
112		60S ribosomal protein L10 OS=Ovis aries GN=RPL10 PE=2 SV=1	RL10_SHEEP	24586.9	10.16	2	11.16	94.9531
113		Interferon tau-4 OS=Ovis aries GN=IFNT4 PE=2 SV=1	IFNT4_SHEEP	22194.9	4.94	2	11.15	94.9415
114		40S ribosomal protein S26 OS=Ovis aries GN=RPS26 PE=3 SV=3	RS26_SHEEP	12977.1	11.01	1	11.15	94.9415
115		Beta-1,3-galactosyl-O-glycosyl-glycoprotein beta-1,6-N-acetylglucosaminyltransferase 3 OS=Ovis aries GN=GCNT3 PE=3 SV=1	GCNT3_SHEEP	50826.9	8.79	4	10.9	94.6418
116		Platelet-derived growth factor subunit B OS=Ovis aries GN=PDGFB PE=2 SV=1	PDGFB_SHEEP	27314.2	9.54	1	10.89	94.6294
117		Target of rapamycin complex 2 subunit MAPKAP1 OS=Ovis aries GN=MAPKAP1 PE=1 SV=1	SIN1_SHEEP	59138.1	7.98	3	10.8771	94.6134
118		Adrenodoxin OS=Ovis aries GN=FDX1 PE=1 SV=2	ADX_SHEEP	14004.7	4.31	2	10.85	94.5797
119		Insulin-like growth factor-binding protein 2 OS=Ovis aries GN=IGFBP2 PE=2 SV=1	IBP2_SHEEP	34166.8	7.49	2	10.81	94.5296
120		Serum albumin OS=Ovis aries GN=ALB PE=2 SV=2	ALBU_SHEEP	14182.5	9.88	2	10.77	94.479
121		Hemoglobin subunit beta OS=Ovis aries GN=HBB PE=1 SV=3	HBB_SHEEP	15309.9	4.83	3	10.74	94.4407
122		Hemoglobin subunit beta OS=Ovis orientalis musimon GN=HBB PE=1 SV=2	HBB_OVIMU	51271.9	6.54	2	10.41	94.0018
123		Hemoglobin subunit alpha-1/2 OS=Ovis aries PE=1 SV=3	HBA_SHEEP	47534.9	7.87	2	10.4	93.988
124		Actin, cytoplasmic 1 OS=Ovis aries GN=ACTB PE=2 SV=2	ACTB_SHEEP	31556.7	6.07	1	10.39	93.9741
125		Cathepsin L1 OS=Ovis aries GN=CTSL PE=1 SV=2	CATL1_SHEEP	17775.4	9.07	1	10.34	93.9043
126		Hepatocyte growth factor receptor OS=Ovis aries GN=MET PE=3 SV=2	MET_SHEEP	22510.7	9.92	2	10.32	93.8762
127		Glyceraldehyde-3-phosphate dehydrogenase (Fragment) OS=Ovis aries GN=GAPDH PE=2 SV=5	G3P_SHEEP	6140.91	6.34	1	10.23	93.748
128		Hemoglobin fetal subunit beta OS=Ovis aries PE=1 SV=2	HBBF_SHEEP	26376.9	5.01	2	10.16	93.6464
129		Uterine milk protein OS=Ovis aries PE=1 SV=3	UTMP_SHEEP	33233.6	9.04	3	10.08	93.5283
130		Ceruloplasmin OS=Ovis aries GN=CP PE=2 SV=2	CERU_SHEEP	11285	8.9	2	9.95	93.3316
131		Abnormal spindle-like microcephaly-associated protein homolog (Fragment) OS=Ovis aries GN=ASPM PE=2 SV=2	ASPM_SHEEP	45037.1	9.51	2	9.9	93.2544
132		Polyubiquitin-B OS=Ovis aries GN=UBB PE=2 SV=2	UBB_SHEEP	22676.4	6.39	1	9.87	93.2076
133		Testis- and ovary-specific PAZ domain-containing protein 1 (Fragment) OS=Ovis aries GN=TOPAZ1 PE=1 SV=2	TOPZ1_SHEEP	29722.6	3.96	3	9.81	93.1131
134		Cystic fibrosis transmembrane conductance regulator OS=Ovis aries GN=CFTR PE=1 SV=3	CFTR_SHEEP	10812.8	9.84	2	9.76	93.0334
135		Protein-arginine deiminase type-3 OS=Ovis aries GN=PADI3 PE=1 SV=2	PADI3_SHEEP	14186.9	8.59	1	9.75	93.0173
136		Trichohyalin OS=Ovis aries GN=TCHH PE=2 SV=3	TRHY_SHEEP	28879.5	6.59	1	9.69	92.9202
137		Keratin, type I cytoskeletal 25 OS=Ovis aries GN=KRT25 PE=2 SV=2	K1C25_SHEEP	18506.6	8.16	1	9.66	92.8711
138		Keratin, type I cuticular Ha5 OS=Ovis aries GN=KRT35 PE=2 SV=2	KRT35_SHEEP	38587.8	6.92	2	9.63	92.8217
139		Calpastatin OS=Ovis aries GN=CAST PE=2 SV=2	ICAL_SHEEP	7072.69	9.86	3	9.62	92.8052
140		Apolipoprotein E OS=Ovis aries GN=APOE PE=2 SV=2	APOE_SHEEP	31964.9	9.46	1	9.6	92.7719
141		Sulfate transporter OS=Ovis aries GN=SLC26A2 PE=3 SV=2	S26A2_SHEEP	13544.5	10.58	1	9.51	92.6206
142		Myeloid differentiation primary response protein MyD88 OS=Ovis aries GN=MYD88 PE=2 SV=3	MYD88_SHEEP	52936	7.59	3	9.33	92.3083
143		Myosin light chain kinase, smooth muscle (Fragment) OS=Ovis aries GN=MYLK PE=2 SV=2	MYLK_SHEEP	23042.2	8.62	2	9.31	92.2728
144		Cortactin-binding protein 2 OS=Ovis aries GN=CTTNBP2 PE=3 SV=2	CTTB2_SHEEP	36176.8	9.54	2	9.31	92.2728
145		Interleukin-1 alpha OS=Ovis aries GN=IL1A PE=2 SV=2	IL1A_SHEEP	26678.7	8.75	3	9.22	92.111
146		Copper-transporting ATPase 2 OS=Ovis aries GN=ATP7B PE=2 SV=2	ATP7B_SHEEP	20634.7	9.23	1	9.2	92.0746
147		Sodium/potassium-transporting ATPase subunit alpha-1 OS=Ovis aries GN=ATP1A1 PE=1 SV=2	AT1A1_SHEEP	33625.4	6.51	2	9.03	91.7582
148		Sialin OS=Ovis aries GN=SLC17A5 PE=2 SV=2	S17A5_SHEEP	75526.4	5.74	3	8.78	91.2699
149		Keratin, type I cytoskeletal 15 OS=Ovis aries GN=KRT15 PE=2 SV=2	K1C15_SHEEP	18692.6	9.3	2	8.74	91.1891
150		Oviduct-specific glycoprotein OS=Ovis aries GN=OVGP1 PE=1 SV=2	OVGP1_SHEEP	43242.7	9.48	2	8.73	91.1688
151		Integrin beta-2 OS=Ovis aries GN=ITGB2 PE=2 SV=2	ITB2_SHEEP	29038.4	6.58	2	8.68	91.0665
152		Interferon alpha/beta receptor 1 OS=Ovis aries GN=IFNAR1 PE=2 SV=2	INAR1_SHEEP	42799.8	7.01	3	8.53	90.7526
153		Toll-like receptor 9 OS=Ovis aries GN=TLR9 PE=2 SV=2	TLR9_SHEEP	26695.5	7.9	3	8.5	90.6885
154		Glycogen phosphorylase, brain form OS=Ovis aries GN=PYGB PE=2 SV=4	PYGB_SHEEP	26197.6	9.02	2	8.46	90.6023
155		Isocitrate dehydrogenase [NADP] cytoplasmic OS=Ovis aries GN=IDH1 PE=2 SV=2	IDHC_SHEEP	81629.4	6.54	1	8.39	90.4496
156		Ankyrin repeat, SAM and basic leucine zipper domain-containing protein 1 OS=Ovis aries GN=ASZ1 PE=3 SV=2	ASZ1_SHEEP	19908.4	5.44	1	8.38	90.4276
157		Follicle-stimulating hormone receptor OS=Ovis aries GN=FSHR PE=1 SV=2	FSHR_SHEEP	70810.2	5.93	2	8.09	89.7666
158		Integrin beta-1 OS=Ovis aries GN=ITGB1 PE=2 SV=2	ITB1_SHEEP	42782	6.24	2	8.09	89.7666
159		Steroid 17-alpha-hydroxylase/17,20 lyase OS=Ovis aries GN=CYP17A1 PE=2 SV=3	CP17A_SHEEP	37806.6	7.26	2	8.01	89.5763
160		Prolactin OS=Ovis aries GN=PRL PE=1 SV=3	PRL_SHEEP	70799.9	4.53	1	7.78	89.0094
161		Interleukin-1 beta OS=Ovis aries GN=IL1B PE=2 SV=3	IL1B_SHEEP	38655.4	5.17	1	7.67	88.7275
162		Macrophage migration inhibitory factor OS=Ovis aries GN=MIF PE=3 SV=2	MIF_SHEEP	53893.5	9.22	2	7.62	88.5969
163		Interleukin-10 OS=Ovis aries GN=IL10 PE=2 SV=2	IL10_SHEEP	19107.7	4.34	1	7.57	88.4649
164		Lysophosphatidic acid receptor 1 OS=Ovis aries GN=LPAR1 PE=2 SV=2	LPAR1_SHEEP	26859.8	8.88	1	7.52	88.3313
165		Signal transducer and activator of transcription 5A OS=Ovis aries GN=STAT5A PE=1 SV=3	STA5A_SHEEP	41644.4	9.24	2	7.5	88.2775
166		Acetyl-CoA carboxylase 1 OS=Ovis aries GN=ACACA PE=2 SV=2	ACACA_SHEEP	68746.7	7.26	4	7.42	88.0595
167		14-3-3 protein zeta/delta OS=Ovis aries GN=YWHAZ PE=1 SV=2	1433Z_SHEEP	15125.8	9.11	3	7.35	87.8655
168		Alpha-S1-casein OS=Ovis aries GN=CSN1S1 PE=1 SV=4	CASA1_SHEEP	22433.3	9.35	1	7.25	87.5829
169		Cathepsin D (Fragment) OS=Ovis aries GN=CTSD PE=1 SV=2	CATD_SHEEP	53647.3	5.51	3	7.18	87.3811
170		Rhodopsin OS=Ovis aries GN=RHO PE=1 SV=3	OPSD_SHEEP	6568.43	4.79	1	7.14	87.2643
171		Pregnancy-associated glycoprotein 57 (Fragment) OS=Ovis aries PE=1 SV=2	PAG57_SHEEP	22039.8	4.97	3	7.01	86.8774
172		Corticotropin-releasing factor receptor 1 OS=Ovis aries GN=CRHR1 PE=2 SV=2	CRFR1_SHEEP	48477.6	8.71	2	6.89	86.5097
173		Protein Wnt-2 OS=Ovis aries GN=WNT2 PE=3 SV=2	WNT2_SHEEP	35820.6	7.86	1	6.8	86.2272
174		Suppressor of tumorigenicity 7 protein OS=Ovis aries GN=ST7 PE=3 SV=2	ST7_SHEEP	86618.5	7.72	2	6.61705	85.6347
175		Estrogen receptor beta OS=Ovis aries GN=ESR2 PE=2 SV=2	ESR2_SHEEP	25852.4	6.67	2	6.51	85.2761
176		ATP-citrate synthase OS=Ovis aries GN=ACLY PE=2 SV=2	ACLY_SHEEP	34187.6	5.55	2	6.5	85.2422
177		Follistatin (Fragment) OS=Ovis aries GN=FST PE=2 SV=2	FST_SHEEP	27023.8	9.21	1	6.47	85.1399
178		Interferon tau-6 OS=Ovis aries GN=IFNT6 PE=2 SV=2	IFNT6_SHEEP	17235.3	7.03	1	6.47	85.1399
179		40S ribosomal protein SA OS=Ovis aries GN=RPSA PE=2 SV=2	RSSA_SHEEP	5976.15	8.38	3	6.43	85.0024
180		Metallothionein-2 OS=Ovis aries GN=MT2 PE=3 SV=2	MT2_SHEEP	17268.8	9.58	1	6.39	84.8636
181		Pregnancy-associated glycoprotein 1 OS=Ovis aries PE=2 SV=2	PAG1_SHEEP	60318.5	9.33	3	6.24	84.3317
182		Perilipin-5 OS=Ovis aries GN=Plin5 PE=2 SV=2	PLIN5_SHEEP	52465.9	6.44	2	6.05	83.631
183		Testin OS=Ovis aries GN=TES PE=3 SV=2	TES_SHEEP	24795.3	6.36	1	5.93	83.1724
184		Sodium/potassium-transporting ATPase subunit beta-1 OS=Ovis aries GN=ATP1B1 PE=2 SV=2	AT1B1_SHEEP	13681.3	9.3	1	5.84	82.8201
185		Somatotropin OS=Ovis aries GN=GH1 PE=1 SV=2	SOMA_SHEEP	23449.5	8.27	3	5.77	82.5409
186		Glycogen phosphorylase, liver form OS=Ovis aries GN=PYGL PE=2 SV=4	PYGL_SHEEP	32132.8	8.87	1	5.73	82.3794
187		Syntaxin-1B OS=Ovis aries GN=STX1B PE=2 SV=2	STX1B_SHEEP	30619.6	9.02	1	5.73	82.3794
188		Beta-2-microglobulin OS=Ovis aries GN=B2M PE=3 SV=2	B2MG_SHEEP	18550.4	6.13	2	5.71	82.298
189		Natriuretic peptides B OS=Ovis aries GN=NPPB PE=3 SV=2	ANFB_SHEEP	31874.7	9.11	2	5.57	81.7181
190		Glycogen phosphorylase, muscle form OS=Ovis aries GN=PYGM PE=2 SV=4	PYGM_SHEEP	21541.8	6.73	1	5.55	81.6337
191		Alpha-crystallin A chain OS=Ovis aries GN=CRYAA PE=2 SV=2	CRYAA_SHEEP	34015.7	8.85	2	5.52705	81.5364
192		Calpain-3 OS=Ovis aries GN=CAPN3 PE=2 SV=2	CAN3_SHEEP	46638.4	8.63	1	5.51	81.4638
193		Cytochrome P450 11B1, mitochondrial OS=Ovis aries GN=CYP11B1 PE=2 SV=3	C11B1_SHEEP	6296.32	5.78	1	5.42	81.0756
194		Cytochrome P450 19A1 OS=Ovis aries GN=CYP19A1 PE=2 SV=2	CP19A_SHEEP	13649.3	9.85	2	5.42	81.0756
195		Galectin-1 OS=Ovis aries GN=LGALS1 PE=1 SV=3	LEG1_SHEEP	3054.63	9.63	1	5.33	80.6794
196		Interleukin-12 subunit beta OS=Ovis aries GN=IL12B PE=1 SV=2	IL12B_SHEEP	57323.2	9.12	3	5.24705	80.3068
197		P-selectin OS=Ovis aries GN=SELP PE=2 SV=2	LYAM3_SHEEP	39606.2	8.58	1	5.17	79.9543
198		Keratin, type I microfibrillar, 47.6 kDa OS=Ovis aries PE=3 SV=3	K1M2_SHEEP	41018.9	9.41	1	5.13	79.7688
199		Integrin beta-6 OS=Ovis aries GN=ITGB6 PE=2 SV=1	ITB6_SHEEP	85689.1	5	3	5.06	79.4401
high confidence
low confidence
no confidence

## Sheet: Pregnant
Supplemental Table S1
Day 14 Pregnant Exosomes
Rank	Match Quality	Top Ranked Protein Name	Accession No.	Protein Mw	Protein PI	Peptide Count	Total Ion Score	Total Ion C. I. %
1		Serum albumin OS=Ovis aries GN=ALB PE=2 SV=1	ALBU_SHEEP	69143	5.8	14	501	100
2		Actin, cytoplasmic 1 OS=Ovis aries GN=ACTB PE=2 SV=1	ACTB_SHEEP	41710	5.3	9	426	100
3		Ubiquitin-60S ribosomal protein L40 OS=Ovis aries GN=UBA52 PE=2 SV=2	RL40_SHEEP	14719	9.9	5	235	100
4		Abnormal spindle-like microcephaly-associated protein homolog (Fragment) OS=Ovis aries GN=ASPM PE=2 SV=1	ASPM_SHEEP	395452	11.1	39	108	100
5		Histone H2A.Z OS=Ovis aries GN=H2AFZ PE=2 SV=3	H2AZ_SHEEP	13545	10.6	3	101	100
6		Cathepsin L1 OS=Ovis aries GN=CTSL PE=1 SV=1	CATL1_SHEEP	23593	6	2	77	100
7		Ceruloplasmin OS=Ovis aries GN=CP PE=2 SV=1	CERU_SHEEP	119050	5.5	5	64	100
8		Cortactin-binding protein 2 OS=Ovis aries GN=CTTNBP2 PE=3 SV=1	CTTB2_SHEEP	178108	7.8	11	53	100
9		Trichohyalin OS=Ovis aries GN=TCHH PE=2 SV=2	TRHY_SHEEP	201055	5.7	10	45	100
10		Sulfate transporter OS=Ovis aries GN=SLC26A2 PE=3 SV=1	S26A2_SHEEP	81388	8.8	3	43	100
11		Ankyrin repeat, SAM and basic leucine zipper domain-containing protein 1 OS=Ovis aries GN=ASZ1 PE=3 SV=1	ASZ1_SHEEP	53087	5.8	4	38	100
12		Acetyl-CoA carboxylase 1 OS=Ovis aries GN=ACACA PE=2 SV=1	ACACA_SHEEP	265083	5.9	7	38	100
13		14-3-3 protein zeta/delta OS=Ovis aries GN=YWHAZ PE=1 SV=1	1433Z_SHEEP	27839	4.8	3	37	100
14		Signal transducer and activator of transcription 5A OS=Ovis aries GN=STAT5A PE=1 SV=2	STA5A_SHEEP	90861	6.4	7	37	100
15		Myeloid differentiation primary response protein MyD88 OS=Ovis aries GN=MYD88 PE=2 SV=2	MYD88_SHEEP	33758	5.9	3	37	100
16		Ferritin light chain (Fragment) OS=Ovis aries GN=FTL PE=1 SV=1	FRIL_SHEEP	4799	4.4	1	36	100
17		Apolipoprotein E OS=Ovis aries GN=APOE PE=2 SV=1	APOE_SHEEP	36193	5.6	6	36	100
18		Testis- and ovary-specific PAZ domain-containing protein 1 (Fragment) OS=Ovis aries GN=TOPAZ1 PE=1 SV=1	TOPZ1_SHEEP	179979	8.2	9	35	100
19		Glycogen phosphorylase, brain form OS=Ovis aries GN=PYGB PE=2 SV=3	PYGB_SHEEP	96253	6.6	7	34	100
20		Transcription factor AP-2-alpha OS=Ovis aries GN=TFAP2A PE=2 SV=1	AP2A_SHEEP	53894	9.2	5	33	100
21		Cystic fibrosis transmembrane conductance regulator OS=Ovis aries GN=CFTR PE=1 SV=2	CFTR_SHEEP	167820	9.1	10	33	100
22		Nuclear receptor subfamily 1 group D member 1 OS=Ovis aries PE=2 SV=1	NR1D1_SHEEP	66826	8.8	4	30	100
23		Glyceraldehyde-3-phosphate dehydrogenase (Fragment) OS=Ovis aries GN=GAPDH PE=2 SV=4	G3P_SHEEP	34710	7.8	3	29	100
24		Integrin beta-2 OS=Ovis aries GN=ITGB2 PE=2 SV=1	ITB2_SHEEP	84311	6.1	7	28	100
25		FMRFamide-related peptides OS=Ovis aries GN=NPVF PE=2 SV=1	RFRP_SHEEP	22511	9.9	3	27	100
26		Keratin, type I microfibrillar, 47.6 kDa OS=Ovis aries PE=3 SV=2	K1M2_SHEEP	46034	4.9	6	27	100
27		Cellular tumor antigen p53 OS=Ovis aries GN=TP53 PE=2 SV=1	P53_SHEEP	42782	6.2	2	27	100
28		Prostaglandin G/H synthase 2 OS=Ovis aries GN=PTGS2 PE=1 SV=1	PGH2_SHEEP	68925	6.9	5	26	100
29		Toll-like receptor 9 OS=Ovis aries GN=TLR9 PE=2 SV=1	TLR9_SHEEP	115564	9.4	4	26	100
30		Keratin, type I cytoskeletal 15 OS=Ovis aries GN=KRT15 PE=2 SV=1	K1C15_SHEEP	48740	4.7	5	25	100
31		Perilipin-5 OS=Ovis aries GN=Plin5 PE=2 SV=1	PLIN5_SHEEP	50198	5.4	4	24	100
32		Myosin light chain kinase, smooth muscle (Fragment) OS=Ovis aries GN=MYLK PE=2 SV=1	MYLK_SHEEP	49474	4.9	3	24	100
33		Cyclin-dependent kinase 4 OS=Ovis aries PE=2 SV=1	CDK4_SHEEP	33625	6.5	4	24	100
34		Copper-transporting ATPase 2 OS=Ovis aries GN=ATP7B PE=2 SV=1	ATP7B_SHEEP	160916	6.1	5	24	100
35		Suppressor of tumorigenicity 7 protein OS=Ovis aries GN=ST7 PE=3 SV=1	ST7_SHEEP	67076	6.5	5	24	100
36		Interleukin-10 OS=Ovis aries GN=IL10 PE=2 SV=1	IL10_SHEEP	20175	8.5	3	23	100
37		Thyroid hormone receptor beta (Fragment) OS=Ovis aries GN=THRB PE=2 SV=1	THB_SHEEP	46686	6.9	4	22	100
38		Calpastatin OS=Ovis aries GN=CAST PE=2 SV=1	ICAL_SHEEP	78951	6.1	4	22	100
39		Secreted phosphoprotein 24 OS=Ovis aries GN=SPP2 PE=2 SV=1	SPP24_SHEEP	23257	8.7	3	22	100
40		Transcription factor SOX-2 OS=Ovis aries GN=SOX2 PE=3 SV=1	SOX2_SHEEP	34459	9.7	2	21	100
41		Oxytocin receptor OS=Ovis aries GN=OXTR PE=1 SV=1	OXYR_SHEEP	43243	9.5	3	21	99
42		Target of rapamycin complex 2 subunit MAPKAP1 OS=Ovis aries GN=MAPKAP1 PE=1 SV=1	SIN1_SHEEP	59138	8	6	21	99
43		P-selectin OS=Ovis aries GN=SELP PE=2 SV=1	LYAM3_SHEEP	84262	6.2	8	20	99
44		Keratin, type II microfibrillar, component 5 OS=Ovis aries PE=1 SV=1	K2M3_SHEEP	55220	6.1	2	19	99
45		Calcitonin OS=Ovis aries GN=CALCA PE=1 SV=2	CALC_SHEEP	15649	5.2	1	18	99
46		Interleukin-1 beta OS=Ovis aries GN=IL1B PE=2 SV=2	IL1B_SHEEP	30697	5	4	18	99
47		Integrin beta-1 OS=Ovis aries GN=ITGB1 PE=2 SV=1	ITB1_SHEEP	88052	5.3	3	18	99
48		ATP-citrate synthase OS=Ovis aries GN=ACLY PE=2 SV=1	ACLY_SHEEP	120857	6.8	5	18	99
49		Syntaxin-1B OS=Ovis aries GN=STX1B PE=2 SV=1	STX1B_SHEEP	33254	5.3	3	17	99
50		Interleukin-1 alpha OS=Ovis aries GN=IL1A PE=2 SV=1	IL1A_SHEEP	30905	5	4	16	98
51		Corticotropin-releasing factor receptor 1 OS=Ovis aries GN=CRHR1 PE=2 SV=1	CRFR1_SHEEP	47528	9.6	2	16	98
52		Melatonin receptor type 1A OS=Ovis aries GN=MTNR1A PE=2 SV=1	MTR1A_SHEEP	40374	9.6	1	16	98
53		Sodium/potassium-transporting ATPase subunit alpha-1 OS=Ovis aries GN=ATP1A1 PE=1 SV=1	AT1A1_SHEEP	112586	5.4	5	16	98
54		Lipoprotein lipase OS=Ovis aries GN=LPL PE=2 SV=1	LIPL_SHEEP	53554	8.9	3	15	98
55		Prolactin-releasing peptide OS=Ovis aries GN=PRLH PE=2 SV=1	PRRP_SHEEP	10507	11.3	4	15	98
56		Pregnancy-associated glycoprotein 55 (Fragment) OS=Ovis aries PE=1 SV=1	PAG55_SHEEP	2127	10.8	1	15	98
57		Beta-1 adrenergic receptor OS=Ovis aries GN=ADRB1 PE=2 SV=2	ADRB1_SHEEP	50239	8.6	2	15	98
58		T-cell surface glycoprotein CD3 zeta chain OS=Ovis aries GN=CD247 PE=2 SV=1	CD3Z_SHEEP	18693	9.3	2	15	98
59		Insulin-like growth factor I OS=Ovis aries GN=IGF1 PE=1 SV=2	IGF1_SHEEP	17000	9.4	1	15	98
60		Pregnancy-associated glycoprotein 57 (Fragment) OS=Ovis aries PE=1 SV=1	PAG57_SHEEP	2306	9.6	2	14	98
61		Interferon alpha/beta receptor 2 OS=Ovis aries GN=IFNAR2 PE=2 SV=2	INAR2_SHEEP	60223	4.6	4	14	97
62		Cathelin-related peptide SC5 OS=Ovis aries PE=1 SV=1	SC52_SHEEP	17731	9.2	2	14	97
63		Macrophage migration inhibitory factor OS=Ovis aries GN=MIF PE=3 SV=1	MIF_SHEEP	12335	7.7	3	14	97
64		Pro-opiomelanocortin (Fragment) OS=Ovis aries GN=POMC PE=1 SV=2	COLI_SHEEP	23449	8.3	1	14	97
65		Cytochrome c oxidase subunit 6A2, mitochondrial (Fragment) OS=Ovis aries GN=COX6A2 PE=1 SV=1	CX6A2_SHEEP	1824	8.8	2	14	97
66		Gastrin-releasing peptide OS=Ovis aries GN=GRP PE=2 SV=1	GRP_SHEEP	14846	9.2	2	13	96
67		Integrin beta-6 OS=Ovis aries GN=ITGB6 PE=2 SV=1	ITB6_SHEEP	85689	5	1	13	96
68		CCAAT/enhancer-binding protein epsilon OS=Ovis aries GN=CEBPE PE=2 SV=1	CEBPE_SHEEP	30620	9	1	12	96
69		Superoxide dismutase [Cu-Zn] OS=Ovis aries GN=SOD1 PE=1 SV=2	SODC_SHEEP	15685	6.1	2	12	96
70		Sialin OS=Ovis aries GN=SLC17A5 PE=2 SV=1	S17A5_SHEEP	54501	7.5	1	12	96
71		ATP synthase lipid-binding protein, mitochondrial OS=Ovis aries GN=ATP5G1 PE=1 SV=2	AT5G1_SHEEP	14183	9.9	1	12	96
72		Growth hormone receptor OS=Ovis aries GN=GHR PE=2 SV=1	GHR_SHEEP	70800	4.5	2	12	96
73		Homeobox protein BarH-like 2 (Fragment) OS=Ovis aries GN=BARX2 PE=2 SV=1	BARX2_SHEEP	14970	6.7	1	12	95
74		Major centromere autoantigen B (Fragment) OS=Ovis aries GN=CENPB PE=2 SV=1	CENPB_SHEEP	26420	3.7	1	12	95
75		Flap endonuclease 1 OS=Ovis aries GN=FEN1 PE=2 SV=1	FEN1_SHEEP	42649	8.8	2	12	95
76		6-phosphogluconate dehydrogenase, decarboxylating OS=Ovis aries GN=PGD PE=1 SV=4	6PGD_SHEEP	52936	7.6	2	11	95
77		40S ribosomal protein S25 OS=Ovis aries GN=RPS25 PE=2 SV=1	RS25_SHEEP	13734	10.1	2	11	95
78		Protein-arginine deiminase type-3 OS=Ovis aries GN=PADI3 PE=1 SV=1	PADI3_SHEEP	74699	5.6	4	11	95
79		Inhibin alpha chain (Fragment) OS=Ovis aries GN=INHA PE=2 SV=1	INHA_SHEEP	28736	8.1	1	11	95
80		Interferon alpha/beta receptor 1 OS=Ovis aries GN=IFNAR1 PE=2 SV=1	INAR1_SHEEP	63878	5.1	3	11	95
81		Growth/differentiation factor 9 OS=Ovis aries GN=GDF9 PE=3 SV=2	GDF9_SHEEP	51743	9	3	11	94
82		Sodium/glucose cotransporter 1 OS=Ovis aries GN=SLC5A1 PE=2 SV=1	SC5A1_SHEEP	73130	7.4	2	11	94
83		Beta-defensin 1 OS=Ovis aries GN=DEFB1 PE=3 SV=1	DEFB1_SHEEP	7239	11.5	2	11	94
84		Branched-chain-amino-acid aminotransferase, cytosolic OS=Ovis aries GN=BCAT1 PE=2 SV=1	BCAT1_SHEEP	43046	5	1	11	94
85		Follistatin (Fragment) OS=Ovis aries GN=FST PE=2 SV=1	FST_SHEEP	37057	5.3	3	11	94
86		Antileukoproteinase OS=Ovis aries GN=SLPI PE=3 SV=1	SLPI_SHEEP	14187	8.6	3	10	94
87		Steroidogenic acute regulatory protein, mitochondrial OS=Ovis aries GN=STAR PE=1 SV=2	STAR_SHEEP	31875	9.1	3	10	94
88		Estrogen receptor beta OS=Ovis aries GN=ESR2 PE=2 SV=1	ESR2_SHEEP	59082	8.8	2	10	93
89		Activin receptor type-2A OS=Ovis aries GN=ACVR2A PE=2 SV=1	AVR2A_SHEEP	57731	5.6	2	10	93
90		Interferon-induced GTP-binding protein Mx1 OS=Ovis aries GN=MX1 PE=2 SV=1	MX1_SHEEP	75526	5.7	3	10	93
91		Galectin-1 OS=Ovis aries GN=LGALS1 PE=1 SV=2	LEG1_SHEEP	14694	5.4	2	10	93
92		Serum amyloid A protein OS=Ovis aries GN=SAA1 PE=1 SV=1	SAA_SHEEP	12680	6.1	1	10	93
93		Gap junction alpha-8 protein OS=Ovis aries GN=GJA8 PE=1 SV=2	CXA8_SHEEP	49129	5.1	2	10	93
94		C-type natriuretic peptide OS=Ovis aries GN=NPPC PE=3 SV=1	ANFC_SHEEP	13309	10.1	2	10	93
95		Lutropin subunit beta OS=Ovis aries GN=LHB PE=1 SV=3	LSHB_SHEEP	15174	8	2	10	93
96		Fibroblast growth factor 2 OS=Ovis aries GN=FGF2 PE=1 SV=2	FGF2_SHEEP	17269	9.6	2	10	93
97		Fructose-1,6-bisphosphatase 1 OS=Ovis aries GN=FBP1 PE=1 SV=2	F16P1_SHEEP	36652	6.2	2	10	93
98		Cathelicidin-2 OS=Ovis aries GN=CATHL2 PE=2 SV=1	CTHL2_SHEEP	19829	9.6	1	10	93
99		Endothelin-1 OS=Ovis aries GN=EDN1 PE=2 SV=1	EDN1_SHEEP	23025	9.7	2	10	93
100		Type III iodothyronine deiodinase OS=Ovis aries GN=DIO3 PE=3 SV=2	IOD3_SHEEP	31557	6.1	2	9	92
101		Progesterone receptor (Fragment) OS=Ovis aries GN=PGR PE=2 SV=2	PRGR_SHEEP	42876	9	1	9	92
102		Interleukin-12 subunit beta OS=Ovis aries GN=IL12B PE=1 SV=1	IL12B_SHEEP	36913	6.1	1	9	92
103		Growth/differentiation factor 8 OS=Ovis aries GN=MSTN PE=2 SV=1	GDF8_SHEEP	42800	7	3	9	92
104		Insulin-like growth factor II OS=Ovis aries GN=IGF2 PE=1 SV=2	IGF2_SHEEP	19604	8.8	1	9	92
105		U8 snoRNA-decapping enzyme OS=Ovis aries GN=NUDT16 PE=2 SV=1	NUD16_SHEEP	21481	6.7	3	9	92
106		Prolactin OS=Ovis aries GN=PRL PE=1 SV=2	PRL_SHEEP	25761	6.2	2	9	92
107		Hyaluronidase-2 OS=Ovis aries GN=HYAL2 PE=1 SV=1	HYAL2_SHEEP	54195	7.1	2	9	92
108		Sodium/potassium-transporting ATPase subunit beta-1 OS=Ovis aries GN=ATP1B1 PE=2 SV=1	AT1B1_SHEEP	35049	8.7	2	9	91
109		Amine oxidase [flavin-containing] A (Fragment) OS=Ovis aries GN=MAOA PE=3 SV=1	AOFA_SHEEP	5346	9.4	1	9	91
110		Pregnancy-associated glycoprotein 1 OS=Ovis aries PE=2 SV=1	PAG1_SHEEP	42952	9.3	2	9	91
111		Cytochrome P450 19A1 OS=Ovis aries GN=CYP19A1 PE=2 SV=1	CP19A_SHEEP	57932	7.2	5	9	91
112		Vasopressin V1a receptor OS=Ovis aries GN=AVPR1A PE=3 SV=1	V1AR_SHEEP	46491	9.6	1	8	90
113		Hepatocyte growth factor receptor OS=Ovis aries GN=MET PE=3 SV=1	MET_SHEEP	154865	6.6	1	8	90
114		Lysozyme C, kidney isozyme OS=Ovis aries PE=1 SV=1	LYSCK_SHEEP	14602	8.2	1	8	90
115		Platelet-derived growth factor subunit B OS=Ovis aries GN=PDGFB PE=2 SV=1	PDGFB_SHEEP	27314	9.5	1	8	90
116		Acidic leucine-rich nuclear phosphoprotein 32 family member B OS=Ovis aries GN=ANP32B PE=2 SV=1	AN32B_SHEEP	29723	4	1	8	90
117		Tryptase-2 OS=Ovis aries PE=2 SV=1	TRYT_SHEEP	30269	5.9	1	8	89
118		Carbonic anhydrase 1 OS=Ovis aries GN=CA1 PE=2 SV=2	CAH1_SHEEP	28879	6.6	1	8	89
119		Translocator protein OS=Ovis aries GN=TSPO PE=1 SV=1	TSPO_SHEEP	18904	9.9	1	8	89
120		Vasopressin-neurophysin 2-copeptin (Fragment) OS=Ovis aries GN=AVP PE=1 SV=1	NEU2_SHEEP	15310	4.8	2	8	89
121		Steroid 17-alpha-hydroxylase/17,20 lyase OS=Ovis aries GN=CYP17A1 PE=2 SV=2	CP17A_SHEEP	57271	8.6	1	8	89
122		Alpha-crystallin A chain OS=Ovis aries GN=CRYAA PE=2 SV=1	CRYAA_SHEEP	19764	5.8	1	8	89
123		Protein Wnt-2 OS=Ovis aries GN=WNT2 PE=3 SV=1	WNT2_SHEEP	40616	9.2	5	8	89
124		Interferon tau-6 OS=Ovis aries GN=IFNT6 PE=2 SV=1	IFNT6_SHEEP	22088	5.8	2	8	88
125		Glycogen phosphorylase, liver form OS=Ovis aries GN=PYGL PE=2 SV=3	PYGL_SHEEP	97406	6.3	5	8	88
126		Glycoprotein hormones alpha chain OS=Ovis aries GN=CGA PE=1 SV=2	GLHA_SHEEP	13578	8.8	2	7	88
127		Fructose-bisphosphate aldolase B OS=Ovis aries GN=ALDOB PE=2 SV=2	ALDOB_SHEEP	39606	8.6	1	7	88
128		Leptin OS=Ovis aries GN=LEP PE=2 SV=2	LEP_SHEEP	16044	7	1	7	87
129		Glycogen phosphorylase, muscle form OS=Ovis aries GN=PYGM PE=2 SV=3	PYGM_SHEEP	97246	6.7	3	7	87
130		Homeobox protein Hox-C9 (Fragment) OS=Ovis aries GN=HOXC9 PE=3 SV=1	HXC9_SHEEP	11742	10	1	7	87
131		Solute carrier family 25 member 38 OS=Ovis aries GN=SLC25A38 PE=2 SV=1	S2538_SHEEP	33571	9.9	1	7	87
132		Alpha-S1-casein OS=Ovis aries GN=CSN1S1 PE=1 SV=3	CASA1_SHEEP	24290	5.3	1	7	86
133		Casein kinase I isoform alpha OS=Ovis aries GN=CSNK1A1 PE=3 SV=1	KC1A_SHEEP	37543	9.5	2	7	86
134		Corticoliberin OS=Ovis aries GN=CRH PE=1 SV=1	CRF_SHEEP	20659	11	1	7	86
135		T-cell surface glycoprotein CD3 gamma chain (Fragment) OS=Ovis aries GN=CD3G PE=2 SV=1	CD3G_SHEEP	16712	5.2	1	7	86
136		Uterine milk protein OS=Ovis aries PE=1 SV=2	UTMP_SHEEP	49191	9.5	1	7	86
137		Transforming growth factor beta-1 OS=Ovis aries GN=TGFB1 PE=2 SV=1	TGFB1_SHEEP	44263	8.8	1	7	86
138		Keratin, type I microfibrillar 48 kDa, component 8C-1 OS=Ovis aries PE=1 SV=2	K1M1_SHEEP	46645	4.8	3	7	85
139		Angiotensinogen OS=Ovis aries GN=AGT PE=1 SV=2	ANGT_SHEEP	51272	6.5	1	7	85
140		Prostaglandin G/H synthase 1 OS=Ovis aries GN=PTGS1 PE=1 SV=2	PGH1_SHEEP	68747	7.3	3	6	85
141		Chorionic somatomammotropin hormone OS=Ovis aries GN=CSH PE=1 SV=1	CSH_SHEEP	26679	8.8	1	6	85
142		C-C chemokine receptor type 9 OS=Ovis aries GN=CCR9 PE=2 SV=1	CCR9_SHEEP	41618	8.9	1	6	84
143		T-cell surface glycoprotein CD3 delta chain OS=Ovis aries GN=CD3D PE=1 SV=1	CD3D_SHEEP	18550	6.1	1	6	84
144		Adrenodoxin OS=Ovis aries GN=FDX1 PE=1 SV=2	ADX_SHEEP	14005	4.3	2	6	84
145		Brain-enriched guanylate kinase-associated protein OS=Ovis aries GN=BEGAIN PE=2 SV=1	BEGIN_SHEEP	70810	5.9	2	6	83
146		Corticosteroid 11-beta-dehydrogenase isozyme 2 OS=Ovis aries GN=HSD11B2 PE=2 SV=1	DHI2_SHEEP	46638	8.6	1	6	83
147		Serotonin N-acetyltransferase OS=Ovis aries GN=AANAT PE=1 SV=1	SNAT_SHEEP	23062	8.6	1	6	82
148		cAMP-dependent protein kinase catalytic subunit alpha OS=Ovis aries GN=PRKACA PE=1 SV=3	KAPCA_SHEEP	40564	8.7	1	6	82
149		Sodium-dependent phosphate transport protein 2A OS=Ovis aries GN=SLC34A1 PE=2 SV=1	NPT2A_SHEEP	68978	9.2	2	6	81
150		Insulin-like growth factor-binding protein 4 OS=Ovis aries GN=IGFBP4 PE=1 SV=1	IBP4_SHEEP	25852	6.7	2	6	81
151		60S ribosomal protein L10 OS=Ovis aries GN=RPL10 PE=2 SV=1	RL10_SHEEP	24587	10.2	2	5	81
152		Vitamin K-dependent gamma-carboxylase OS=Ovis aries GN=GGCX PE=2 SV=1	VKGC_SHEEP	87525	8.3	2	5	81
153		Interleukin-4 OS=Ovis aries GN=IL4 PE=2 SV=2	IL4_SHEEP	15126	9.1	2	5	81
154		Solute carrier family 2, facilitated glucose transporter member 3 OS=Ovis aries GN=SLC2A3 PE=2 SV=1	GTR3_SHEEP	54160	5.8	1	5	80
155		Lysophosphatidic acid receptor 1 OS=Ovis aries GN=LPAR1 PE=2 SV=1	LPAR1_SHEEP	44404	9.1	2	5	80
156		Kappa-casein OS=Ovis aries GN=CSN3 PE=1 SV=2	CASK_SHEEP	21425	5.8	1	5	78
high confidence
low confidence
no confidence
